# Supplementary material for: Subcapsular Liver Hematoma—A Life-Threatening Condition in Preterm Neonates—A Case Series and Systematic Review of the Literature
Source: J Clin Med. 2022 Sep 26;11(19):5684. doi: 10.3390/jcm11195684 (PMC9571888; doi:10.3390/jcm11195684)
Supplement: Supplementary file 1 [file jcm-11-05684-s001.zip]

Archive with 1 entries (1 files):
- jcm-1915161-supplementary.pdf
